# Supplementary material for: Running‐wheel activity delays mitochondrial respiratory flux decline in aging mouse muscle via a post‐transcriptional mechanism
Source: Aging Cell. 2017 Nov 9;17(1):e12700. doi: 10.1111/acel.12700 (PMC5770778; doi:10.1111/acel.12700)
Supplement: Supplementary file 10 [file ACEL-17-na-s010.xlsx]

## Sheet: mouse group data
LF	Low-fat diet
HFS	High-fat sucrose diet
(-)RW	without running wheel
(+)RW	with running wheel
Age cohort	Mice are 6, 12, 18 or 24 months old
Mouse ID	Diet	Intervention	Age Cohort
6_3	LF	(-)RW	6
6_4	LF	(-)RW	6
6_6	LF	(-)RW	6
6_7	LF	(-)RW	6
6_49	LF	(+)RW	6
6_50	LF	(+)RW	6
6_51	LF	(+)RW	6
6_52	LF	(+)RW	6
6_33	HFS	(-)RW	6
6_34	HFS	(-)RW	6
6_35	HFS	(-)RW	6
6_36	HFS	(-)RW	6
6_17	HFS	(+)RW	6
6_19	HFS	(+)RW	6
6_20	HFS	(+)RW	6
6_22	HFS	(+)RW	6
12_21	LF	(-)RW	12
12_22	LF	(-)RW	12
12_23	LF	(-)RW	12
12_24	LF	(-)RW	12
12_101	LF	(+)RW	12
12_102	LF	(+)RW	12
12_103	LF	(+)RW	12
12_104	LF	(+)RW	12
12_61	HFS	(-)RW	12
12_62	HFS	(-)RW	12
12_63	HFS	(-)RW	12
12_64	HFS	(-)RW	12
12_2	HFS	(+)RW	12
12_3	HFS	(+)RW	12
12_4	HFS	(+)RW	12
12_5	HFS	(+)RW	12
18_121	LF	(-)RW	18
18_123	LF	(-)RW	18
18_125	LF	(-)RW	18
18_126	LF	(-)RW	18
18_61	LF	(+)RW	18
18_62	LF	(+)RW	18
18_64	LF	(+)RW	18
18_65	LF	(+)RW	18
18_3	HFS	(-)RW	18
18_5	HFS	(-)RW	18
18_6	HFS	(-)RW	18
18_8	HFS	(-)RW	18
18_92	HFS	(+)RW	18
18_93	HFS	(+)RW	18
18_97	HFS	(+)RW	18
18_101	HFS	(+)RW	18
24_41	LF	(-)RW	24
24_43	LF	(-)RW	24
24_44	LF	(-)RW	24
24_45	LF	(-)RW	24
24_201	LF	(+)RW	24
24_202	LF	(+)RW	24
24_204	LF	(+)RW	24
24_205	LF	(+)RW	24
24_1	HFS	(-)RW	24
24_2	HFS	(-)RW	24
24_3	HFS	(-)RW	24
24_7	HFS	(-)RW	24
24_161	HFS	(+)RW	24
24_171	HFS	(+)RW	24
24_172	HFS	(+)RW	24
24_174	HFS	(+)RW	24

## Sheet: proteins info
Gene Name	UniProtKB accession number	Protein name	Metabolic pathway
Acaa2	Q8BWT1	3-ketoacyl-CoA thiolase, mitochondrial	Fatty acid beta-oxidation
Acadl	P51174	Long-chain specific acyl-CoA dehydrogenase, mitochondrial	Fatty acid beta-oxidation
Acadm	P45952	Medium-chain specific acyl-CoA dehydrogenase, mitochondrial	Fatty acid beta-oxidation
Acads	Q07417	Short-chain specific acyl-CoA dehydrogenase, mitochondrial	Fatty acid beta-oxidation
Acadvl	P50544	Very long-chain specific acyl-CoA dehydrogenase, mitochondrial	Fatty acid beta-oxidation
Aco2	Q99KI0	aconitate hydratase, mitochondrial	TCA cycle
Atp5b	P56480	ATP synthase subunit beta, mitochondrial	Electron transport chain and oxidative phosphorylation
Cox5a	P12787	Cytochrome c oxidase subunit 5A, mitochondrial	Electron transport chain and oxidative phosphorylation
Cpt1a	P97742	Carnitine O-palmitoyltransferase 1, liver isoform	Fatty acid beta-oxidation
Cpt1b	Q924X2	Carnitine O-palmitoyltransferase 1, muscle isoform	Fatty acid beta-oxidation
Cpt2	P52825	Carnitine O-palmitoyltransferase 2, mitochondrial	Fatty acid beta-oxidation
Cs	Q9CZU6	Citrate synthase, mitochondrial	TCA cycle
Cycs	P62897	Cytochrome c, somatic	Electron transport chain and oxidative phosphorylation
Decr1	Q9CQ62	2,4-dienoyl-CoA reductase, mitochondrial	Fatty acid beta-oxidation
Dlat	Q8BMF4	Dihydrolipoyllysine-residue acetyltransferase component of pyruvate dehydrogenase complex, mitochondrial	Connection between glycolysis and TCA cycle
Dld	O08749	Dihydrolipoyl dehydrogenase, mitochondrial	Connection between glycolysis and TCA cycle
Dlst	Q9D2G2	Dihydrolipoyllysine-residue succinyltransferase component of 2-oxoglutarate dehydrogenase complex, mitochondrial	TCA cycle
Echs1	Q8BH95	Enoyl-CoA hydratase, mitochondrial	Fatty acid beta-oxidation
Eci1	P42125	Enoyl-CoA delta isomerase 1, mitochondrial	Fatty acid beta-oxidation
Etfa	Q99LC5	Electron transfer flavoprotein subunit alpha, mitochondrial	Connection between beta-oxidation and electron transport chain
Etfb	Q9DCW4	Electron transfer flavoprotein subunit beta	Connection between beta-oxidation and electron transport chain
Etfdh	Q921G7	Electron transfer flavoprotein-ubiquinone oxidoreductase, mitochondrial	Connection between beta-oxidation and electron transport chain
Fh (Fh1)	P97807	fumarate hydratase, mitochondrial	TCA cycle
Gpx4	O70325	Phospholipid hydroperoxide glutathione peroxidase, mitochondrial	Antioxidant enzyme
Gsr	P47791	Glutathione reductase, mitochondrial	Antioxidant enzyme
Hadh	Q61425	Hydroxyacyl-coenzyme A dehydrogenase, mitochondrial (Medium and short-chain L-3-hydroxyacyl-coenzyme A dehydrogenase)	Fatty acid beta-oxidation
Hadha	Q8BMS1	Trifunctional enzyme subunit alpha, mitochondrial	Fatty acid beta-oxidation
Hadhb	Q99JY0	Trifunctional enzyme subunit beta, mitochondrial	Fatty acid beta-oxidation
Idh2	P54071	Isocitrate dehydrogenase [NADP], mitochondrial	TCA cycle
Idh3a	Q9D6R2	Isocitrate dehydrogenase [NAD] subunit alpha, mitochondrial	TCA cycle
Mdh2	P08249	malate dehydrogenase, mitochondrial	TCA cycle
Mtnd5	P03921	NADH-ubiquinone oxidoreductase chain 5	Electron transport chain and oxidative phosphorylation
Ndufs1	Q91VD9	NADH-ubiquinone oxidoreductase 75 kDa subunit, mitochondrial	Electron transport chain and oxidative phosphorylation
Ogdh	Q60597	2-oxoglutarate dehydrogenase, mitochondrial	TCA cycle
Pdha1	P35486	Pyruvate dehydrogenase E1 component subunit alpha, somatic form, mitochondrial	Connection between glycolysis and TCA cycle
Pdk1	Q8BFP9	[Pyruvate dehydrogenase [lipoamide]] kinase isozyme 1, mitochondrial	Connection between glycolysis and TCA cycle
Prdx6	O08709	Peroxiredoxin-6	Antioxidant enzyme
Sdha	Q8K2B3	Succinate dehydrogenase [ubiquinone] flavoprotein subunit, mitochondrial	Electron transport chain and oxidative phosphorylation
Sdhb	Q9CQA3	Succinate dehydrogenase [ubiquinone] iron-sulfur subunit, mitochondrial	Electron transport chain and oxidative phosphorylation
Slc25a1	Q8JZU2	Solute carrier family 25 (Mitochondrial carrier, citrate transporter), member 1	Substrate transport
Slc25a10	Q9QZD8	mitochondrial dicarboxylate carrier	Substrate transport
Slc25a11	Q9CR62	mitochondrial 2-oxoglutarate/malate carrier protein	Substrate transport
Slc25a20	Q9Z2Z6	Mitochondrial carnitine/acylcarnitine carrier protein	Fatty acid beta-oxidation
Slc25a22	Q9D6M3	Mitochondrial glutamate carrier 1	Substrate transport
Slc25a3	Q8VEM8	phosphate carrier protein, mitochondrial	Substrate transport
Slc25a4	P48962	ADP/ATP translocase 1	Substrate transport
Slc25a5	P51881	ADP/ATP translocase 2	Substrate transport
Sod2	P09671	Superoxide dismutase [Mn], mitochondrial	Antioxidant enzyme
Sucla2	Q9Z2I9	Succinyl-CoA ligase [ADP-forming] subunit beta, mitochondrial	TCA cycle
Suclg1	Q9WUM5	Succinyl-CoA ligase [ADP/GDP-forming] subunit alpha, mitochondrial	TCA cycle
Suclg2	Q9Z2I8	Succinyl-CoA ligase [GDP-forming] subunit beta, mitochondrial	TCA cycle
Ucp2 (Slc25a8)	P70406	mitochondrial uncoupling protein 2	Substrate transport
Ucp3 (Slc25a9)	P56501	mitochondrial uncoupling protein 3	Substrate transport
Uqcrc2	Q9DB77	Cytochrome b-c1 complex subunit 2, mitochondrial	Electron transport chain and oxidative phosphorylation

## Sheet: muscle_proteomics_raw
	6_17	6_19	6_20	6_22	6_3	6_33	6_34	6_35	6_36	6_4	6_49	6_50	6_51	6_52	6_6	6_7	12_101	12_102	12_103	12_104	12_2	12_21	12_22	12_23	12_24	12_3	12_4	12_5	12_61	12_62	12_63	12_64	18_101	18_121	18_123	18_125	18_126	18_3	18_5	18_6	18_61	18_62	18_64	18_65	18_8	18_92	18_93	18_97	24_1
Cpt1b	43.1225	50.6475	35.1775	46.1425	34.775	37.375	38.9225	45.8	37.7075	38.655	37.97	39.2325	43.02	47.915	40.0175	40.0025	49.7975	41.0625	42.6175	43.1775	42.235	34.7325	45.3375	41.545	40.4025	43.2325	49.7125	47.1475	45.225	38.4925	34.655	49.7225	41.145	40.59	47.5225	37.44	34.59	41.855	33.08	49.25	42.93	42.3225	42.785	46.12	44.2575	44.8275	44.4	39.84	26.0775
Uqcrc2	132.173	159.335	137.442	157.398	110.42	114.13	135.015	149.305	132.782	138.125	144.393	147.833	163.655	151.765	143.523	137.755	147.965	123.608	145.72	145.673	135.725	130.333	147.327	131.518	134.92	128.88	161.393	178.915	131.002	122.175	133.985	169.315	109.03	129.368	148.65	135.498	140.643	113.655	98.8675	167.312	166.92	149.13	153.088	176.032	140.037	119.465	126.353	121.6	90.18
Sucla2	98.275	127.838	127.135	148.53	88.2225	97.1175	107.95	108.47	113.695	122.638	100.263	127.853	133.583	135.062	137.53	135.732	125.98	121.765	117.99	144.38	111.118	88.7625	107.317	124.207	119.177	115.87	121.043	104.54	114.513	90.5825	117.532	120.108	124.203	101.778	108.817	121.103	114.483	89.5125	81.0475	148.808	100.418	100.362	106.36	112.297	110.718	108.472	143.458	130.685	102.06
Fh	99.0125	104.112	96.695	142.597	88.9525	101.52	104.84	101.263	99.6025	116.29	117.6	119.142	107.675	111.585	110.805	114.272	129.213	108.205	108.562	114.362	103.545	106.562	119.525	115.877	101.645	109.54	110.305	97.645	91.7325	96.895	97.5075	111.425	118.147	113.433	111.02	98.3675	92.2525	84.375	63.73	116.948	134.51	114.692	96.515	108.213	89.51	107.332	119.87	100.828	95.465
Suclg2	6.955	9.0025	7.7275	11.15	6.7925	6.3325	8.1725	9.1725	9.1575	8.0125	7.48	8.1475	9.71	9.0675	9.1575	8.8325	10.02	7.585	8.69	8.685	7.5375	7.2575	6.86	8.6975	8.2975	7.5625	10.38	8.105	7.2725	7.4375	9.5575	10.165	8.1	7.53	7.7725	8.0775	8.3	6.2725	5.9875	10.28	7.7	6.88	7.495	8.4775	8.33	8.445	9.7175	7.1925	6.7225
Mdh2	308.65	338.61	372.91	465.587	265.377	286.998	316.94	308.473	322.692	295.725	306.012	327.215	341.44	342.062	342.022	368.137	398.113	324.283	317.355	415.015	276.805	261.772	333.697	357.317	349.99	281.402	363.863	284.215	263.505	250.795	319.475	316.735	365.595	300.188	269.118	330.978	286.308	225.327	193.338	345.8	334.283	286.262	259.483	262.815	292.082	327.582	370.533	377.243	255.208
Dld	39.9025	80.5575	76.1625	84.265	41.26	37.095	51.3225	67.2125	73.3975	67.895	54.3175	68.53	70.945	68.735	66.05	55.0375	55.6575	62.375	62.6125	64.6875	65.3025	43.9825	59.3	68.93	65.33	60.1	76.3725	72.17	65.7475	38.9275	65.0475	80.18	59.27	54.4825	51.49	74.5575	64.51	35.91	40.67	75.365	63.92	51.0325	61.6425	67.75	66.12	45.705	67.22	54.125	47.2
Hadh	48.08	56.3625	42.155	68.45	44.385	42.9675	48.495	47.8225	43.0475	39.19	45.81	45.915	54.73	53.14	48.3525	42.1425	50.4525	40.3175	45.71	49.7325	41.77	36.68	50.215	41.385	43.985	42.6175	57.5825	48.495	36.385	38.97	47.675	58.6325	35.0525	45.8675	38.17	42.2525	42.6625	35.1625	28.79	58.3575	53.1725	43.0425	44.61	46.8125	49.745	48.2375	44.665	40.55	31.8175
Atp5b	370.075	429.413	394.692	595.227	330.827	312.483	351.985	404.115	369.04	337.423	356.488	361.085	471.62	471.985	436.56	311.295	419.127	319.723	398.373	499.62	349.192	297.892	388.127	374.31	433.68	323.765	513.085	431.543	312.723	291.217	371.18	487.498	436.295	340.67	324.61	417.585	394.855	271.93	215.463	506.555	429.762	347.033	407.587	421.395	423.225	344.212	360.178	453.027	223.477
Pdha1	79.79	104.2	95.275	124.095	76.91	79.97	91.985	68.7	77.825	82.74	91.655	93.25	84.565	85.48	83.345	89.18	105.24	87.255	84.18	112.645	82.11	78.015	104.89	91.29	77.52	72.835	93.995	82.955	78.685	68.465	80.755	85.095	100.295	93.7	71.65	78.915	74.54	56.3	54.02	92.44	112.55	77.975	65.725	61.825	76.955	87.1	94.525	99.825	66.86
Dlst	32.57	66.755	42.82	61.7	29.48	33.915	44.76	53.965	53.76	51.15	48.51	51.235	56.24	47.14	46.065	40.11	41.13	39.505	46.035	45.175	57.09	42.165	57.615	47.9	42.72	47.47	59.275	77.32	52.24	37.7	50.39	60.225	40.53	48.685	53.735	45.84	44.27	36.68	35.525	59.75	72.56	52.83	48.02	66.725	48.195	36.105	36.48	33.61	26.75
Etfa	62.285	73.41	51.775	69.9275	54.04	59.1575	62.0325	52.895	50.6825	50.18	54.52	58.9275	61.81	56.8725	48.5275	53.5225	69.795	56.7175	52.0375	63.9525	58.0625	49.7625	62.985	53.025	55.9175	54.6725	64.3975	49.06	51.2225	54.8375	48.93	55.6775	41.44	62.975	57.755	51.7625	45.23	46.665	40.3325	70.2525	65.505	60.06	48.175	52.8175	57.185	71.4575	71.915	54.2825	43.6125
Gpx4	11.3125	8.3175	10.565	9.73	7.9825	9.03	10.84	12.3425	9.14	8.415	9.4025	10.9325	15.6275	10.315	8.7475	9.7475	13.22	9.085	13.0825	12.015	7.44	9.3475	11.96	9.8675	8.43	7.3675	11.605	15.1325	7.435	8.7425	10.32	12.525	6.97	11.7275	9.4575	9.105	11.1025	9.265	6.84	14.1825	11.6375	9.9225	14.2425	13.365	13.3625	10.0775	10.06	10.08	7.345
Sdhb	80.635	79.04	83.45	78.405	70.305	80.375	91.855	83.82	75.1	81.045	94.34	87.755	102.5	97.14	91.825	88.255	109.38	81.19	96.205	87.08	66.735	83.94	112.945	79.015	78.15	74.375	110.29	93.585	59.395	78.05	82.49	112.85	36.82	90.485	84.83	88.33	88.62	66.66	46.225	128.83	114.525	93.335	85.09	95.815	81.495	87.16	71.975	56.805	55.985
Dlat	71.165	93.59	88.43	109.14	72.305	63.285	77.985	105.835	95.795	85.85	94.22	79.53	110.77	95.275	94.77	90.08	103.125	73.77	100.45	91.16	87.885	79.205	102.145	94.755	92.935	85.805	128.255	123.525	85.3	72.675	90.655	116.99	73.16	87.66	94.93	97.665	89.315	69.335	59.925	112.475	113.195	88.905	106.1	110.595	102.51	67.86	62.35	72.21	52.83
Mtnd5	27.515	29.795	24.105	22.905	15.98	20.01	20.48	35.855	23.99	25.48	23.285	28.69	28.975	19.095	23.5	28.905	30.51	25.2	31.755	14.795	25.015	17.76	22.85	27.79	26.36	30.13	25.975	37.87	24.675	21.555	30.105	24.14	15.86	21.6	27.7	23.75	19.745	20.26	18.16	26.21	22.405	25.58	26.855	33.375	21.785	21.375	23.555	11.025	20.715
Slc25a3	383.375	335.935	379.707	511.408	286.562	318.118	342.41	439.06	296.21	294.215	323.38	371.858	539.07	500.235	418.858	443.553	376.697	336.075	437.69	523.135	250.805	252.502	348.723	343.875	396.442	305.095	465.478	479.575	233.265	271.252	334.608	446.695	357.24	313.598	248.502	383.947	351.465	248.21	181.907	511.85	363.035	319.09	428.118	406.42	416.967	327.65	400.728	481.632	259.863
Cs	293.678	321.95	349.09	466.965	257.82	293.3	310.228	353.973	288.705	306	306.355	327.165	414.993	429.895	398.118	420.127	382.127	308.962	366.993	492.33	273.923	271.233	348.27	341.598	383.035	290.745	410.98	365.507	261.238	260.155	317.522	394.44	398.392	298.678	283.348	366.377	345.123	249.685	200.843	434.005	348.785	294.067	357.88	348.57	362.735	315.442	363.655	452.5	245
Slc25a4	2081.3	2091.2	2459.76	3269.83	1815.16	1954.42	2256.91	2396.72	1883.93	1946.05	2003.43	2151.08	3138.35	2965.13	2632.79	2763.68	2879.8	2262.47	2877.14	3999.22	1492.75	1527	2957.23	2176.46	2665.14	1859.24	2859.09	2930.72	1585.07	1764.63	2047.7	2632.43	3095.91	2199.68	1676.23	2650.59	2196.5	1659.09	1179.14	3734.9	2415.43	2129.28	2246.22	2285.12	2718.74	2257.43	2657.85	4560.94	1642.85
Acads	23.275	26.5625	25.08	29.345	17.33	16.9075	19.3975	26.67	23.93	16.8875	19.1225	18.605	22.33	23.845	19.525	17	22.5	22.235	22.0325	28.215	22.1175	15.79	20.31	24.445	31.3275	21.6975	26.6	26.57	20.7525	19.1825	24.0725	27.325	19.1375	16.3125	18.8125	23.645	20.9875	16.92	14.15	29.33	23.505	21.26	23.03	23.76	27.5975	25.99	27.255	30.0975	15.56
Sod2	66.5	83.9	87.195	122.825	65.605	82.29	79.84	72.795	66.685	70.805	77.41	83.865	92.195	92.1	83.015	80.82	91.985	78.37	81.33	124.015	60.075	65.85	106.435	83.125	75.355	63.8	75.465	86.4	57.74	56.17	68.61	73.965	85.09	81.12	64.625	84.36	67.175	49.295	42.665	88.69	92.645	73.595	67.17	63.705	77.71	79.655	85.27	96.78	55.71
Slc25a11	70.1475	62.995	66.1175	110.767	54.2325	54.7025	62.48	70.6625	61.45	58.635	61.3825	65.9125	81.63	84.8475	74.2525	82.43	68.5275	68.3175	73.1575	85.7525	55.455	50.365	61.045	73.375	97.0875	64.265	74.2925	64.4575	50.0425	52.9275	53.6775	76.2325	82.42	60.8825	50.3675	79.5125	63.7575	48.26	39.875	84.465	65.9	58.7825	68.175	66.7775	72.325	67.12	76.84	83.2825	46.31
Slc25a1	2.0325	1.9775	1.9275	1.47	2.2825	2.5625	2.755	2.6525	2.0775	1.835	1.715	2.04	2.025	1.695	1.535	1.28	2.8425	2.0725	2.1975	2.1025	2.8825	1.6925	2.815	1.87	2.2875	2.4	2.1125	1.8275	1.9325	3.145	4.54	3.305	2.365	2.6875	1.885	2.1225	1.97	2.17	1.635	4.3825	3.41	2.07	1.51	2	3.2975	3.515	3.9975	3.24	2.7
Suclg1	79.255	106.485	98.1325	184.32	67.3875	78.5275	92.8425	74.86	77.965	85.5225	87.07	90.37	94.1	100.528	97.1525	77.26	108.5	84.3075	81.0975	125.205	78.7075	66.5225	108.002	100.953	105.335	74.405	98.4	82.2075	82.365	67.525	86.29	92.5675	198.215	85.42	65.45	102.455	80.2425	57.3925	60.0275	115.63	94.89	68.0375	71.84	65.4075	102.645	95.43	105.877	150.697	65.345
Cycs	362.735	328.923	636.297	740.292	313.142	374.757	335.425	476.657	499.847	322.94	335.797	335.032	547.367	635.943	558.597	602.418	485.182	325.743	508.758	679.898	237.365	250.86	359.495	490.573	537.187	299.413	490.243	388.647	243.652	279.49	514.688	463.237	589.228	313.297	243.048	486.867	465.85	220.38	192.44	478.83	299.358	257.715	373.373	357.355	423.222	371.495	414.275	797.077	278.367
Acadm	56.345	63.075	45.0425	76.8125	48.6425	52.2975	61.555	65.105	50.46	43.9275	55.995	60.7025	67.7225	64.1875	49.9175	50.0975	60.4825	50.58	57.83	69.7175	57.1275	44.6675	64.3525	47.3975	58.4625	53.795	76.325	73.87	50.905	48.4875	56.2475	69.415	56.91	51.8325	47.285	51.535	54.655	44.495	38.95	78.7825	68.805	58.2525	57.75	69.6575	65.75	61.5925	62.9075	76.145	46.8575
Sdha	61.215	84.5125	77.7575	120.243	47.315	58.0225	63.47	69.1175	60.75	66.6675	67.1375	76.6825	87.475	89.8275	76.495	76.5125	78.095	69.93	71.725	113.312	68.425	58.935	77.795	74.345	79.3475	64.1575	83.9575	89.775	62.4275	50.6225	65.4275	74.665	130.162	64.9	64.9425	85.2825	67.505	45.905	43.4325	79.3225	86.935	72.0275	70.5975	76.36	74.0825	61.8525	72.68	113.142	51.4025
Hadhb	54.725	81.795	40.7925	63.165	45.645	33.3725	45.845	52.0425	54.135	42.2775	47.255	42.63	45.9425	38.925	39.7325	35.5075	51.7475	42.615	44.595	41.7875	76.67	38.7275	47.2975	46.9825	51.58	62.2975	76.0175	54.955	59.36	46.3375	53.53	74.35	50.9125	47.1425	57.265	45.635	42.5	53.87	47.0275	71.055	59.3375	49.75	45.8375	61.265	57.53	50.615	54.1475	44.43	41.78
Hadha	50.225	65.5575	48.275	90.31	40.6175	35.4025	44.485	53.0425	52.9225	35.945	40.72	40.8925	54.0775	51.3775	41.8075	42.965	48.985	40.3525	50.4875	65.965	53.8025	31.275	42.345	46.195	60.0975	48.55	64.14	54.7675	47.3525	39.0125	54.4525	59.735	72.7325	42.1825	36.3825	48.04	44.18	37.8825	33.675	67.3075	49.535	37.695	41.825	51.37	60.585	55.2175	65.405	78.8875	36.59
Decr1	31.3	42.72	24.71	46.81	30.19	24.33	33.695	26.96	31.21	28.96	29.945	30.855	22.055	22.725	20.86	18.545	31.305	30.75	25.72	28.175	42.04	23.875	32.705	26.83	32.38	45.335	41.075	22.425	39.48	31.525	34.74	40.21	46.885	31.145	27.655	29.105	22.96	25.77	30.57	41.965	34.075	29.415	23.61	28.085	32.25	41.56	44.645	36.62	28.65
Slc25a22	3.80333	2.66833	3.21833	4.16167	3.03167	2.52833	5.5	2.58333	2.48833	2.82333	2.75167	4.04333	3.08833	2.94167	2.70667	2.865	3.09667	3.04167	3.05833	4.15	3.145	2.945	2.74667	2.43	4.085	3.175	3.27333	2.24167	3.20833	3.03333	3.07333	3.47667	4.93167	3.82167	2.465	3.04833	2.68333	2.45333	2.525	4.29	4.10333	2.815	2.17667	2.57	3.18	3.855	3.70833	4.66667	4.21833
Acadvl	44.505	51.4475	49.715	93.9875	33.35	37.8525	46.655	55.905	50.56	30.2175	43.5525	41.64	52.6675	63.8825	52.3275	53.4675	44.6525	33.0275	45.125	73.115	48.42	36.98	33.6475	38.775	60.0975	38.4225	54.225	45.585	37.5575	34.9725	49.4425	56.03	77.155	34.635	34.25	50.8125	50.5675	32.175	26.325	52.3575	45.9925	35.2625	44.5675	50.14	49.4825	47.795	50.005	87.75	29.135
Slc25a5	25.4975	21.6375	22.4925	27.6325	20.2475	21.5425	22.055	23.21	18.0075	18.7825	20.075	22.445	28.89	29.1675	21.655	21.755	28.46	20.9675	24.5625	32.715	17.17	16.985	27.2225	18.8325	24.2075	19.475	27.3225	24.7425	17.425	20.0725	25.605	28.1725	25.4875	23.2775	19.085	25.8425	21.5375	22.395	14.1025	38.9525	28.5525	21.7725	21.75	23.865	32.815	25.5075	28.2525	31.5775	18.275
Idh2	30.28	43.095	27.935	48.14	32.27	37.655	36.565	23.39	26.23	24.145	28.135	44.55	35.69	34.92	24.43	29.735	37.63	33.93	31.75	36.425	53.01	33.94	27.765	38.775	36.245	43.465	40.54	25.595	42.985	38.175	31.93	36.985	45.48	39.36	41.055	38.865	29.9	28.505	33.765	42.825	40.53	42.685	32.795	37.135	32.83	57.785	58.12	32.83	37.945
Ndufs1	89.2275	73.7525	97.0075	125.555	56.3975	63.005	69.685	88.8425	75.595	71.3925	69.1525	73.15	107.62	119.438	100.95	108.37	106.55	71.5975	102.588	159.613	56.3425	55.8275	92.5325	96.0875	107.775	63.2075	102.438	100.83	59.66	55.985	76.85	97.06	115.865	69.01	61.925	100.525	88.145	56.475	45.6	118.688	79.62	68.3625	89.255	79.945	103.625	66.48	77.08	138.458	59.235
Ogdh	64.8	74.795	81.665	116.48	57.19	62.085	70.7	74.49	73.205	63.96	69.98	65.16	87.775	95.655	89.54	91.585	83.645	57.795	80.54	115.855	67.84	62.85	71.485	77.145	90.655	59.395	82.715	85.565	62.635	56.685	72.48	79.74	104.82	70.715	66.585	87	77.075	52.915	47.51	88.36	79.77	65.185	73.325	84.945	84.165	72.04	70.13	102.43	51.295
Cpt2	17.43	17.655	18.725	32.125	13.87	15.32	17.565	22.385	18.54	13.29	15.235	14.825	20.88	21.41	18.605	21.645	15.73	11.645	19.305	25.875	17.015	12.815	13.425	15.885	22.615	15.235	22.11	20.74	13.64	13.89	20.265	23.61	27.925	12.885	12.365	18.4	17.57	12.75	9.835	21.865	17.04	11.885	16.56	20.05	20.17	17.52	21.365	33	11.175
Gsr	2.295	1.325	3.56	2.675	1.555	1.955	1.92	2.495	2.61	1.575	1.455	2.37	2.83	3.66	2.285	2.97	2.23	2.115	4.135	4.42	1.69	1.35	1.93	2.495	2.43	2.02	1.235	2.365	1.44	1.99	1.98	1.65	2.435	1.735	1.645	2.445	2.565	1.24	1.195	2.28	1.7	1.845	1.935	1.75	1.735	1.96	1.9	3.56	2.995
Cyc1	1.08	1.39	1.975	1.015	1.065	1.21	1.155	0.96	1.385	1.085	0.72	1.385	1.21	0.945	1.015	2.275	1.475	1.44	0.965	1.06	0.96	1.045	1.555	1.14	1.19	1.21	1.475	0.93	0.77	0.85	1.285	1.17	0.785	1.875	0.895	0.905	0.795	1.015	0.87	1.205	1.08	0.985	0.82	0.875	0.86	1.195	1.475	0.85	1.105
Slc25a10	2.44	2.245	2.095	1.46	2.415	2.475	2.82	2.815	2.6	2.05	2.065	2.445	1.66	1.74	1.49	1.89	2.95	2.245	1.915	1.915	3.33	2.85	3.21	2.205	2.325	2.705	1.8	1.6	2.145	2.76	5.405	3.32	2.325	2.52	2.27	2.125	2.145	2.525	1.72	4.305	2.93	2.8	1.525	2.395	2.775	3.905	4.31	2.415	2.41
Idh3a	151.915	156.51	199.45	271.815	107.177	138.585	133.925	135.735	145.827	142.232	140.597	134.16	173.675	226.8	219.87	238.92	180.282	131.352	153.02	268.955	126.56	125.61	133.685	164.695	198.025	140.607	183.665	125.545	129.607	124.955	144.795	162.2	229.857	124.267	124.228	197.27	166.653	94.3475	77.985	180.71	129.623	121.97	144.09	122.897	139.963	140.373	159.518	283.385	117.683
Cox5a	201.865	141.42	181.365	364.76	157.945	162.245	168.82	238.125	141.37	138.41	169.895	160.34	255.01	346.825	278.42	296.905	217.16	160.33	205.05	402.695	93.82	111.185	180.305	176.56	269.12	121.695	286.915	250.195	93.27	124.185	143.965	262.445	281.625	161.78	99.525	247.255	230.835	104.625	80.645	254.405	180.625	136.69	242	159.02	268.305	166.92	171.465	357.595	108.21
Slc25a29	1.415	1.28	2.5425	1.52	1.3275	1.35	1.3525	1.5575	1.475	1.2125	1.0475	1.37	1.58	1.79	1.47	2.9675	1.2525	1.37	1.87	2.17	0.9175	1.1375	1.47	1.815	2.37	1.4175	2.185	1.4875	1.0975	1.2425	1.925	1.595	1.7475	1.505	1.03	1.8075	1.205	1.17	0.9625	2.5925	1.0175	1.2725	1.1575	1.5575	1.4675	1.2275	1.495	1.9825	1.6325
Eci1	28.8525	30.98	70.9125	36.01	27.1	20.4575	25.07	39.575	44.625	23.325	24.64	23.9625	37.12	28.0625	21.075	26.13	27.6925	23.2075	62.3225	26.355	30.1825	20.2275	28.255	66.66	27.785	28.61	34.1275	36.6075	26.94	23.4975	45.1025	31.5275	35.5575	23.7475	26.105	29.2875	24.755	22.9975	20.685	35.6575	30.835	23.7575	24.185	37.9075	30.5575	29.685	30.05	31.3	19.89
Etfdh	37.075	29.27	34.12	50.44	29.015	24.95	31.015	35.18	28.38	22.69	30.44	28.515	38.84	36.375	29.825	31.715	36.175	30.8	36.34	47.465	27.365	22.595	28.39	30.285	41.985	32.305	47.755	29.755	25.235	28.405	33.72	42.735	46.785	25.085	25.14	33.83	28.095	24.075	20.17	46.535	31.9	27.45	34.5	33.885	38.755	38.63	41.94	53.995	25.23
Etfb	62.05	71.295	71.565	219.88	45.6425	48.655	50.6225	56.3375	56.585	49.86	48.06	59.115	66.7225	96.4425	70.745	73.79	69.7475	48.385	57.245	155.11	58.525	44.2525	53.3575	60.7075	96.0725	53.73	74.3975	57.36	53.4925	44.825	60.2225	65.7375	471.308	51.7625	56.7075	87.63	64.1325	45.9075	40.4425	67.3625	63.28	55.5125	56.085	60.13	65.285	55.79	64.9725	260.605	40.9525
Prdx6	1.07	0.52	0.535	0.585	1.22	0.92	1.98	0.555	0.505	0.62	0.685	0.38	0.68	0.835	0.685	0.415	2.23	0.54	0.435	0.63	0.7	0.855	1.26	0.545	1.01	0.375	0.835	0.51	0.51	1.08	0.665	0.78	0.84	0.97	1.025	0.795	1.07	0.85	0.71	1.24	1.28	1.18	0.83	0.5	1.02	1.69	0.565	1.35	1.16
Acaa2	53.945	48.29	37.84	73.705	42.82	35.13	38.59	32.25	41.265	29.015	34.94	37.65	28.3	43.075	34.04	26.565	46.95	39.55	29.78	46.785	37.89	26.8	35.28	34.63	49.87	44.61	46.43	18.445	31.385	35.8	40.55	40.38	67.765	36.63	32.2	46.81	32.165	29.16	26.08	42.99	39.325	35.2	24.555	25.09	29.495	46.785	49.675	55.615	35.05
Ucp2	0.67	0.845	1.365	0.755	0.675	0.66	0.88	1.005	1.18	0.665	0.695	0.61	0.885	1.325	1.475	1.185	1.05	0.74	0.925	1.15	0.68	0.665	0.705	1.215	1.055	0.785	1.075	0.96	0.65	0.67	0.95	0.795	0.865	0.81	0.69	1.035	0.985	0.775	0.53	0.55	0.77	0.63	0.755	0.99	0.855	0.705	0.735	1.53	0.66
Ucp3	5.73	5.165	7.045	8.8	4.96	4.095	6.32	5.51	6.55	3.465	4.415	3.675	5.93	5.44	4.71	5.165	4.855	3.94	5.245	6.955	4.29	2.68	4.78	4.635	9.095	6.2	9.225	4.425	3.81	4.435	6.555	6.9	10.58	4.61	2.68	4.65	3.675	4.635	3.74	10.48	3.465	3.195	3.41	4.3	7.49	6.175	8.455	10.71	5.215
Cpt1a	2.46	4.3	9.32	4.025	2.715	2.25	2.405	4.05	7.865	2.42	2.04	1.965	6.16	5.14	3.245	10.27	2.965	2.475	4.935	2.675	2.38	1.825	1.295	3.64	4.855	3.49	4.755	4.535	1.42	1.395	4.895	5.19	4.845	2.735	1.625	4.07	3.12	1.94	1.985	4.83	1.955	1.065	4.34	3.75	4.25	2.385	1.845	3.71	3.205
Pdk1	2.375	2.7975	4.34	4.405	2.4475	2.39	2.68	2.255	2.76	2.4675	2.31	2.69	2.945	3.9375	3.525	3.925	2.74	2.6075	2.61	4.405	2.6075	2.24	2.5175	2.835	4.14	2.86	3.3925	2.3025	2.2275	2.1525	3.185	3.1725	4.885	2.68	2.42	3.55	2.905	2.0725	1.9475	3.54	2.4975	2.24	2.1875	2.73	2.36	2.79	3.145	4.67	2.29
Aco2	359.438	350.217	273.298	296.212	273.72	220.368	259.988	186.19	201.637	291.608	274.152	323.155	231.298	271.007	243.16	248.688	462.733	357.21	320.655	1015.54	292.555	264.163	406.03	350.452	458.235	327.01	383.855	269.397	295.475	238.49	230.192	266.298	866.472	294.185	334.707	472.555	254.005	261.565	222.09	425.027	359.935	311.993	215.993	264.717	309.13	264.615	341.925	740.885	303.473
Echs1	22.77	26.425	29.7025	34.9175	19.8675	21.96	26.075	23.5875	23.3575	20.565	22.445	23.6425	33.13	30.425	29.045	32.3975	28.29	22.9475	34.2625	33.7025	20.6	19.25	24.0675	27.5925	26.95	20.5525	32.405	24.5675	19.37	19.64	26.5775	33.05	26.3975	21.915	19.36	28.4325	25.4375	16.72	13.6325	32.8775	26.4925	20.4025	25.57	25.225	29.32	26.2225	27.325	29.7375	22.495
Slc25a20	5.61	4.175	NA	NA	4.205	3.265	4.82	NA	NA	4.6	5.13	4.435	NA	NA	NA	NA	5.34	4.09	NA	NA	6.755	3.99	5.605	NA	NA	4.86	NA	NA	6.16	4.505	NA	NA	NA	3.58	6.06	NA	NA	5.105	4.82	NA	6.95	5.165	NA	NA	NA	5.155	6.155	NA	3.4
Acadl	124.676	91.3783	82.2575	190.297	NA	NA	NA	126.129	92.7979	78.513	NA	103.098	104.056	116.875	99.4613	82.6099	92.3672	88.8423	92.0509	157.678	95.7419	NA	NA	109.466	150.182	103.095	112.354	104.049	104.823	NA	107.144	84.3704	171.699	NA	75.9983	120.678	99.1129	87.6099	78.9938	106.937	NA	NA	104.467	97.9688	142.91	NA	162.304	191.926	94.426
[truncated: 15 more columns]
