# Supplementary material for: Running‐wheel activity delays mitochondrial respiratory flux decline in aging mouse muscle via a post‐transcriptional mechanism
Source: Aging Cell. 2017 Nov 9;17(1):e12700. doi: 10.1111/acel.12700 (PMC5770778; doi:10.1111/acel.12700)
Supplement: Supplementary file 11 [file ACEL-17-na-s011.xlsx]

## Sheet: Mouse info
LF	Low-fat diet
HFS	High-fat sucrose diet
(-)RW	without running wheel
(+)RW	with running wheel
Age cohort	Mice are 6, 12, 18 or 24 months old
Mouse ID	Diet	Intervention	Age Cohort
6_9	LF	(-)RW	6
6_10	LF	(-)RW	6
6_11	LF	(-)RW	6
6_57	LF	(+)RW	6
6_58	LF	(+)RW	6
6_59	LF	(+)RW	6
6_41	HFS	(-)RW	6
6_42	HFS	(-)RW	6
6_43	HFS	(-)RW	6
6_25	HFS	(+)RW	6
6_26	HFS	(+)RW	6
6_27	HFS	(+)RW	6
12_30	LF	(-)RW	12
12_31	LF	(-)RW	12
12_32	LF	(-)RW	12
12_111	LF	(+)RW	12
12_112	LF	(+)RW	12
12_113	LF	(+)RW	12
12_71	HFS	(-)RW	12
12_73	HFS	(-)RW	12
12_74	HFS	(-)RW	12
12_10	HFS	(+)RW	12
12_11	HFS	(+)RW	12
12_12	HFS	(+)RW	12
18_136	LF	(-)RW	18
18_137	LF	(-)RW	18
18_139	LF	(-)RW	18
18_73	LF	(+)RW	18
18_74	LF	(+)RW	18
18_75	LF	(+)RW	18
18_16	HFS	(-)RW	18
18_18	HFS	(-)RW	18
18_20	HFS	(-)RW	18
18_108	HFS	(+)RW	18
18_109	HFS	(+)RW	18
18_110	HFS	(+)RW	18
24_61	LF	(-)RW	24
24_62	LF	(-)RW	24
24_63	LF	(-)RW	24
24_221	LF	(+)RW	24
24_223	LF	(+)RW	24
24_224	LF	(+)RW	24
24_21	HFS	(-)RW	24
24_22	HFS	(-)RW	24
24_26	HFS	(-)RW	24
24_185	HFS	(+)RW	24
24_186	HFS	(+)RW	24
24_187	HFS	(+)RW	24

## Sheet: muscle_mtRPKM
	12_10	12_11	12_111	12_112	12_113	12_12	12_30	12_31	12_32	12_71	12_73	12_74	18_108	18_109	18_110	18_136	18_137	18_139	18_16	18_18	18_20	18_73	18_74	18_75	24_185	24_186	24_187	24_21	24_22	24_221	24_223	24_224	24_26	24_61	24_62	24_63	6_10	6_11	6_25	6_26	6_27	6_41	6_42	6_43	6_57	6_58	6_59	6_9
Acaa2	190.337	191.353	128.419	125.372	166.342	156.53	111.304	100.573	107.717	148.067	135.415	128.857	152.252	203.739	161.645	119.244	92.1697	121.75	116.031	134.514	159.035	118.082	123.202	128.675	165.199	226.611	120.663	155.398	165.549	157.58	129.68	142	154.047	129.781	155.696	141.541	159.258	109.357	175.334	130.685	209.448	134.888	136.301	156.831	130.626	119.539	152.099	84.8201
Acadl	295.345	289.607	163.725	170.764	250.165	237.854	156.007	140.491	160.368	234.669	221.161	224.282	225.151	337.536	256.366	195.457	153.104	188.11	188.391	263.608	244.943	168.682	166.434	169.823	283.544	336.151	329.612	254.026	251.931	210.825	182.722	183.279	253.672	172.121	195.672	207.297	191.606	148.312	243.372	189.056	272.953	186.224	204.498	236.964	187.266	153.816	206.018	118.013
Acadm	144.967	143.884	104.923	105.724	120.968	122.79	104.013	87.5424	103.088	127.455	116.433	124.668	126.395	151.355	134.29	108.824	92.7915	117.255	101.649	135.912	124.677	107.455	99.6115	103.123	150.072	173.945	110	134.152	127.772	124.589	113.612	99.9584	131.647	103.905	111.664	113.273	121.432	85.7785	127.583	106.389	134.848	116.597	103.985	126.78	116.113	97.2578	108	80.4042
Acads	47.7685	41.8155	47.0621	39.2242	42.119	44.5072	40.0895	32.3027	34.4748	43.1003	41.3936	44.936	47.6213	52.0935	50.1554	35.3966	31.1887	42.242	37.0718	41.6464	42.0293	38.4043	34.821	37.8945	47.0139	56.1929	42.5528	42.2919	41.5572	44.8203	36.926	43.0471	44.8755	42.0249	46.8699	43.0072	38.7944	33.5459	47.4346	42.1981	56.4792	40.2226	36.0331	43.8578	38.1511	40.3814	40.792	29.0685
Acadvl	126.397	118.944	81.5538	83.3293	91.3045	101.645	77.0425	62.0646	80.2596	102.59	93.4322	94.3429	98.9422	134.151	115.129	81.3121	64.9838	86.7906	71.5552	101.287	102.348	84.6202	75.742	72.3374	111.107	145.354	120.23	106.401	89.6342	97.2294	88.0497	78.5195	104.987	77.6812	80.4579	87.3942	90.7477	62.5436	97.7532	89.815	107.436	95.7978	79.1731	96.9464	84.04	78.3044	86.1306	63.6177
Aco2	394.499	410.216	371.846	354.9	379.847	377.796	335.785	316.529	368.936	353.38	358.321	338.551	372.698	481.463	395.077	341.969	302.014	357.191	351.897	389.739	430.901	362.974	356.091	328.987	419.651	466.994	412.913	397.667	343.145	383.193	389.478	378.048	390.284	383.472	389.045	370.234	378.449	322.949	373.634	353.438	387.655	364.701	322.462	376.299	387.896	359.743	385.805	314.511
Atp5b	728.828	690.581	672.425	712.218	736.896	666.583	671.369	621.668	675.56	658.731	641.342	670.896	684.158	798.267	755.005	657.765	610.346	664.744	609.22	677.981	697.655	675.684	729.813	678.689	803.679	742.476	649.307	719.726	725.503	746.827	682.444	733.573	745.635	742.278	746.471	710.943	727.15	695.098	828.215	751.052	813.465	672.964	630.138	719.585	747.196	657.747	793.238	606.265
Cox5a	333.259	307.264	298.316	330.647	375.128	292.204	316.876	285.081	290.129	265.401	294.879	301.697	312.195	347.958	293.104	274.345	309.471	295.574	232.949	290.807	323.987	264.842	329.379	326.283	372.199	329.981	226.855	295.39	339.248	331.916	299.617	335.88	353.003	296.477	337.23	325.841	319.545	327.365	394.223	359.767	395.985	314.967	294.574	352.279	381.989	266.086	394.711	314.529
Cpt1a	3.29039	3.91152	2.39201	1.75607	1.90321	3.8759	2.30393	2.34272	1.84455	5.59517	3.51687	3.04312	2.98384	4.56006	4.62568	4.13509	2.27228	2.14085	5.44985	2.76745	2.86823	2.32576	2.69743	2.71673	4.24011	4.87274	2.65603	3.20012	4.20966	2.69616	1.55178	2.04473	4.21533	2.42368	2.15243	3.38473	3.86411	3.23105	2.38658	2.66904	3.64391	2.67968	5.17659	2.92665	3.2728	3.85088	1.96263	1.80555
Cpt1b	2.9641	2.76258	2.82847	2.7657	2.44705	3.14147	2.30108	1.75127	1.91555	2.89164	2.50181	2.46231	2.67887	3.8059	2.791	2.30394	1.51915	2.97091	2.90592	2.87898	2.65824	2.26066	2.04372	2.17798	3.94798	3.56716	2.65972	2.8687	2.46978	2.95561	2.1337	2.75789	2.62578	2.67648	3.21114	2.44587	3.00237	2.45887	2.78359	2.5493	3.32254	2.69298	2.31594	2.46676	2.74523	2.68795	2.802	1.72145
Cpt2	57.7361	64.2846	43.0182	42.4459	47.8055	50.8312	39.6376	37.7337	43.4819	52.1942	46.2335	49.8106	48.8491	63.6488	56.5014	41.3932	37.3736	43.965	37.8958	48.5914	46.0014	40.9492	44.4109	42.3017	53.1603	70.138	50.5502	49.498	44.5606	47.9988	37.0075	40.8035	48.0356	43.2732	45.9252	48.987	52.6851	39.3007	50.5364	42.4162	55.2442	44.1703	45.0595	50.0557	47.5837	38.9041	43.2761	31.5
Cs	412.707	390.705	343.473	356.484	350.013	360.443	332.651	295.02	360.105	358.029	351.56	373.103	356.792	397.144	388.536	307.814	302.6	342.177	314.993	375.115	373.988	349.8	366.782	322.249	380.155	400.391	301.501	357.437	330.166	354.627	343.398	327.265	371.452	343.961	323.45	354.546	378.705	326.123	400.874	380.252	392.622	338.019	315.518	348.137	344.715	328.801	335.3	317.819
Cyc1	402.676	342.632	384.466	353.047	375.504	342.928	345.524	317.615	336.916	321.049	337.57	377.734	376.49	423.428	366.882	301.182	284.587	337.423	287.975	315.454	384.391	317.403	358.091	361.032	382.479	379.371	221.527	332.125	348.344	351.852	327.047	395.142	348.46	364.978	399.133	354.368	406.606	364.16	465.54	426.993	486.739	342.622	318.482	372.614	359.513	335.127	395.659	331.257
Cycs	5.54834	4.05424	3.07658	4.66412	4.05332	4.37746	5.39333	3.90563	4.46481	3.86448	4.44257	4.29293	3.63403	4.64388	3.94126	3.85738	4.04084	3.55942	2.8786	3.67989	4.37556	3.94465	5.06128	4.78185	4.23394	4.58231	2.47005	3.92239	4.28653	3.71953	3.83524	3.85786	4.04888	3.48775	3.45813	3.90918	5.65314	5.9248	7.02223	5.85662	5.89096	4.19205	4.76001	4.69722	5.36535	3.92575	6.06333	5.28634
Decr1	71.8626	82.6295	36.3353	40.8882	50.7043	59.2962	37.631	35.0471	42.352	63.6901	56.4164	63.9746	57.9217	71.5506	67.1766	43.2437	38.2481	42.0545	43.1872	66.2203	61.2102	43.793	41.8627	44.3656	61.3427	88.8063	60.8729	68.2912	62.5104	55.3317	45.2785	38.2861	65.8503	44.4557	45.6127	50.2601	49.1507	38.9561	54.4608	50.0389	67.3825	49.0233	55.5353	61.6638	46.3256	40.2468	44.2458	35.3911
Dlat	54.0763	55.5726	50.3445	47.9884	46.5249	49.7781	47.1454	35.9998	47.5722	46.6433	44.5588	56.4857	46.8319	52.0357	50.2443	38.8102	41.2959	44.9826	34.6609	48.4704	48.1258	44.4002	46.9718	43.6603	53.1068	54.843	23.6759	48.1563	45.1476	43.8447	40.6493	39.4851	49.3382	40.637	35.9361	47.3343	48.8432	45.1908	59.2196	58.4706	57.6324	49.5554	44.7854	49.4754	48.043	44.2952	49.6018	46.4374
Dld	171.711	179.975	117.387	140.627	138.59	148.299	132.251	107.293	137.609	147.445	138.448	154.514	129.244	156.513	152.019	126.071	121.403	123.809	108.469	153.086	146.941	137.811	132.319	126.411	158.378	177.541	118.842	153.772	136.149	136.98	138.339	120.418	158.374	125.397	112.995	135.675	150.219	124.727	178.65	159.434	165.432	134.434	134.128	142.083	149.348	133.599	159.681	137.024
Dlst	150.516	146.978	122.444	120.484	127.448	124.217	124.036	97.4875	118.71	124.17	123.986	150.323	135.034	155.524	137.714	104.695	102.919	113.63	108.393	127.267	127.606	118.134	125.424	112.982	136.136	149.12	105.164	128.102	116.387	127.241	117.325	122.846	130.411	125.42	122.399	129.721	137.025	115.756	159.728	155.037	152.601	121.261	114.947	129.948	127.964	122.627	134.265	113.834
Echs1	25.4736	25.9547	21.6774	22.2657	25.3791	23.3928	23.5133	21.7173	22.4054	20.6213	20.8062	19.9245	22.4406	24.2917	22.755	20.9547	21.0085	24.334	20.0791	22.9792	22.1712	21.1769	22.7105	22.6224	25.7578	28.5751	28.6167	22.7502	22.2638	23.8431	24.6988	20.6038	25.8159	23.2546	23.8533	25.6778	23.1085	18.9644	25.8772	20.9029	24.6989	20.5892	18.5746	22.2926	24.9049	22.5287	23.6895	18.1742
Eci1	106.187	115.111	103.019	78.2931	114.998	96.8357	77.4704	75.8649	78.664	105.132	93.8778	83.8968	114.861	147.619	110	88.66	85.1238	110.808	93.9264	98.3107	104.151	72.4994	87.0538	86.1722	119.157	133.725	105.197	103.608	119.359	105.612	83.3382	92.2132	112.47	90.897	114.774	123.621	102.996	92.9768	94.1781	80.2591	108.347	91.9061	85.8471	109.384	88.8039	73.4384	91.6474	65.7756
Etfa	162.768	164.799	98.6527	125.966	162.176	136.276	126.439	107.128	110.078	123.85	118.918	123.037	122.001	161.306	137.821	123.732	107.734	110.515	98.7242	132.602	128.731	117.842	114.015	127.932	151.91	168.823	148.267	133.619	139.305	129.38	119.998	117.483	153.175	109.315	117.355	125.922	134.475	109.541	166.003	128.602	164.251	109.119	113.43	131.502	129.934	116.297	152.169	93.0815
Etfb	175.447	168.722	156.254	138.995	167.098	134.854	145.188	144.005	130.891	138.693	133.154	147.309	174.427	200.636	157.461	147.127	142.835	164.616	133.035	138.021	153.785	136.432	153.008	162.178	181.773	168.696	149.546	147.965	174.394	160.314	135.913	170.37	183.853	155.597	192.813	152.243	155.718	137.391	180.418	139.141	194.339	140.357	145.149	160.208	146.181	130.128	157.933	109.444
Etfdh	45.7603	50.4199	27.5827	29.5102	34.8812	37.3283	27.6563	22.0461	26.9633	36.1889	31.7755	32.7849	33.021	49.0353	39.2139	29.4439	22.29	26.5516	25.4736	39.5091	35.5839	29.509	24.5917	25.854	39.1942	54.3141	47.3115	36.534	33.4225	32.72	30.901	26.0288	33.2835	27.7212	28.2741	28.8751	32.4378	22.8358	33.5101	27.8697	37.6432	30.7669	28.5671	33.6777	30.0125	26.6607	32.2977	21.2073
Fh	92.0149	87.4491	79.3551	82.6149	89.3091	83.9448	79.3276	75.0281	83.3953	82.7678	82.7916	81.6584	79.2816	84.1129	86.0502	75.7108	72.489	79.1829	70.897	78.936	81.1845	83.0482	78.0764	83.5922	86.6677	91.8561	65.0681	86.0355	82.4627	86.3167	76.2406	79.773	86.3369	84.5406	82.1099	78.1945	86.1907	76.5462	96.3346	91.0988	95.0794	82.7202	81.786	84.4426	82.148	81.1051	88.3781	80.7094
Gpx4	23.5666	23.6148	28.6737	23.6407	25.5788	23.267	26.5623	28.1537	23.0034	20.2471	23.0168	20.6899	28.768	27.923	22.6876	25.5781	27.9524	30.4285	27.9051	21.4343	26.4656	22.514	25.0538	26.8801	27.6982	24.3972	17.6387	24.8672	28.4251	29.1111	26.8575	31.0902	29.1675	30.5997	32.4982	30.4321	22.8171	26.8196	23.9557	22.5706	23.6163	23.6805	23.3577	24.9238	27.8631	24.8042	27.8813	22.9799
Gsr	8.03618	9.08266	10.8875	10.0066	10.5603	8.8724	9.38309	8.92101	9.27814	11.4386	9.3485	8.8275	10.6757	11.9999	10.882	10.807	10.3336	8.6024	9.5166	10.8594	10.0824	10.183	8.86391	10.1679	9.92003	9.15794	25.6963	9.77875	10.7964	10.4873	10.2183	10.5805	10.8886	10.592	10.0822	11.2994	7.40832	9.30314	9.36127	9.23126	9.09431	8.17395	9.35569	9.89032	8.38045	9.32486	10.7586	8.56273
Hadh	54.6524	56.7054	42.2596	42.0861	50.118	44.526	38.6831	31.5917	37.8085	44.8746	40.0527	42.8008	44.5075	51.6486	50.7337	36.9353	31.087	39.06	34.2169	42.8336	44.4022	39.4994	39.2189	39.4103	47.9375	61.4961	34.5056	46.1717	45.3039	44.5551	40.3841	40.0315	50.4668	38.4692	39.4497	40.8291	49.8135	38.1511	57.8225	47.7734	59.2865	41.3511	40.9671	48.8825	44.6889	43.5437	49.34	33.5315
Hadha	141.664	144.343	94.2588	94.8091	108.271	112.085	79.9541	64.4824	77.1507	117.218	98.2216	107.874	114.07	174.365	130.881	96.4322	71.2576	93.7451	86.4707	120.989	108.999	87.8873	85.4771	80.9433	129.709	172.671	133.693	119.509	109.819	111.265	95.5787	94.192	123.05	90.6646	95.7976	100.268	100.477	70.7105	100.441	90.5075	125.259	96.2109	87.4109	106.668	91.1912	83.9479	94.5653	64.8564
Hadhb	17.2318	19.1472	9.12139	11.347	12.3578	13.2246	9.00258	7.15855	8.32503	14.7324	11.5409	12.2473	12.2924	20.3196	16.2539	10.519	7.63788	10.356	9.91717	15.2187	13.9798	10.2862	9.61058	9.05204	15.8679	22.9691	11.8248	14.9292	13.5358	12.0973	11.7542	10.6484	14.1855	9.8237	9.36056	11.6019	10.8629	8.10957	13.4354	10.802	14.1198	11.3393	10.0128	12.3576	10.4419	10.0521	11.5169	8.1306
Idh2	148.964	161.076	119.424	113.181	138.432	102.192	116.473	81.9859	96.7506	101.057	103.079	98.5827	142.217	163.088	144.377	113.438	81.5565	134.933	92.3748	129.323	128.541	115.928	83.467	130.803	162.527	206.421	141.704	106.692	148.292	153.174	143.959	145.019	130.426	117.675	142.444	121.741	118.342	89.6183	130.59	101.326	140.726	92.5847	74.8428	108.611	106.098	104.955	128.098	58.0082
Idh3a	320.946	332.596	270.569	291.394	279.208	306.785	288.503	262.317	305.799	299.188	309.25	341.57	286.818	279.293	304.345	266.221	276.533	280.839	244.024	305.242	306.154	299.008	304.194	296.188	296.871	312.22	174.803	317.333	298.537	284.185	276.038	251.807	301.339	278.888	274.923	285.215	323.698	300.526	333.109	316.876	323.323	282.275	286.848	293.705	282.645	272.25	293.976	297.454
Mdh2	474.51	401.665	446.925	438.8	474.253	423.924	412.125	412.598	434.498	399.149	427.317	430.687	442.606	492.629	443.741	404.58	381.447	428.424	385.791	414.16	473.801	430.459	425.723	462.111	468.533	463.946	333.162	433.208	454.213	438.797	409.855	449.945	463.991	432.107	476.565	443.74	413.455	390.073	495.089	451.84	521.837	417.086	392.905	448.888	443.487	398.614	451.763	384.123
Ndufs1	139.804	146.728	104.275	113.335	109.393	123.715	104.211	88.0027	114.909	127.287	120.378	127.72	109.737	129.745	129.07	99.8276	91.2664	98.9948	104.02	130.276	128.34	114.334	112.719	97.1286	128.389	149.556	74.0032	129.989	108.224	122.941	120.302	109.157	119.998	116.275	104.439	116.84	122.847	104.029	132.351	129.568	122.177	112.913	101.353	114.85	119.994	116.075	120.524	118.723
Ogdh	268.792	268.137	233.731	231.986	225.59	240.854	221.842	191.98	225.311	225.422	224.281	230.339	246.004	301.462	261.701	223.755	192.732	220.459	228.065	248.731	240.59	233.699	214.575	200.62	272.303	264.044	233.921	233.864	210.531	235.547	240.908	229.453	241.357	222.79	219.961	230.492	209.481	168.313	216.478	203.909	221.757	196.912	177.875	231.691	207.301	219.955	199.149	166.211
Pdha1	174.909	167.634	144.825	149.5	151.481	160.966	143.345	113.309	142.445	147.114	139.656	160.224	137.276	176.154	157.839	132.542	122.909	137.081	130.293	160.207	147.732	135.825	136.223	119.252	168.512	183.845	136.644	165.712	146.023	150.626	151.397	140.993	161.042	147.121	127.785	158.529	144.878	130.169	177.503	167.077	164.154	146.16	129.497	151.339	154.541	157.14	172.113	140.455
Pdk1	11.3719	11.7755	9.65632	10.1882	10.5986	10.2494	10.7672	8.22865	9.0422	9.1821	9.5996	9.32437	9.34156	11.6545	9.71294	8.55225	8.85332	8.80587	8.21803	9.19872	9.34821	9.09816	8.25387	8.35889	10.8931	14.3754	5.46737	8.67536	9.83877	9.98146	10.4201	11.2157	9.32043	9.32293	8.03403	10.0855	9.55721	8.80532	11.8248	10.6626	11.4436	9.75072	8.55024	9.78971	10.7903	11.4424	13.1247	9.55145
Prdx6	30.692	29.0646	26.9319	25.2989	29.2575	24.0466	24.5146	24.594	24.517	24.8166	22.9634	24.4089	25.3121	27.9073	28.0731	23.1599	25.6084	29.631	21.5468	23.3312	25.5005	23.28	24.1136	27.3765	27.2297	27.587	22.026	23.6535	25.2172	24.9326	25.2102	27.8351	27.1454	25.097	25.3959	24.5244	23.4099	23.2981	30.904	25.6212	31.05	21.556	24.8476	24.9712	24.9438	28.3462	28.4365	22.0979
Sdha	309	314.251	250.537	266.435	269.878	280.08	258.828	220.972	263.158	294.364	271.862	307.432	272.048	320.603	303.169	249.445	225.441	257.924	269.3	305.961	294.992	267.26	267.878	240.612	311.153	328.139	251.307	309.655	267.527	301.713	290.742	271.442	293.655	295.236	274.818	292.95	273.344	244.326	288.622	286.465	290.526	265.97	246.662	281.596	277.41	279.433	271.793	265.87
Sdhb	241.869	205.099	210.622	201.084	234.109	197.32	220.461	182.591	195.557	191.487	187.162	205.025	213.569	243.737	213.416	184.975	181.251	208.9	170.39	194.693	218.471	198.343	198.742	217.255	234.651	253.085	148.583	207.721	225.54	230.374	217.139	231.687	215.856	221.385	234.399	220.889	218.489	197.667	282.971	233.912	286.289	186.699	181.915	207.579	215.045	194.258	239.592	169.845
Slc25a1	3.16159	4.00352	5.27117	4.43411	4.50692	3.60241	3.91604	2.5687	3.68868	5.83323	3.79074	3.51042	3.56956	3.46777	6.07344	3.21826	2.35412	7.83894	3.4994	2.91428	4.52194	2.92469	5.39732	5.28959	4.44214	4.0656	1.2236	3.54799	1.73966	3.17804	3.67976	2.48652	6.41059	6.44354	2.00282	3.18504	2.4861	3.05514	6.0102	1.87017	4.34656	1.89369	5.02928	3.05013	4.34033	12.6295	2.95092	1.80064
Slc25a10	2.3857	2.62132	2.77857	1.9614	1.72268	1.98268	2.14554	1.96512	2.63934	4.02452	2.44171	3.1145	2.69778	2.99708	4.94561	2.32777	1.8945	4.62359	2.52858	2.22066	3.25761	2.06466	2.02272	3.09526	3.40082	2.65041	0.608397	3.41757	1.93234	1.66306	2.03206	1.85967	6.40675	3.18749	1.97663	2.70807	1.63288	2.22684	3.06084	1.87928	3.11348	1.41353	3.92094	2.38255	2.24481	9.40043	1.96473	1.26007
Slc25a11	137.121	132.717	133.143	124.345	127.422	122.353	130.388	116.544	123.037	114.358	115.193	137.014	137.652	154.014	127.228	112.905	110.031	121.903	105.444	120.241	135.268	118.527	121.717	128.116	145.74	141.186	79.3212	129.859	135.706	133.693	120.589	125.962	135.933	127.992	133.114	141.947	123.36	118.633	147.819	138.425	153.582	120.042	112.54	132.384	121.288	112.694	139.025	106.991
Slc25a20	67.0498	73.3376	51.639	46.3865	52.3099	55.807	47.0925	40.8951	45.4966	61.0613	54.4639	52.416	60.1498	76.3326	62.1794	49.0031	41.02	42.8985	46.6138	52.9981	58.8529	49.9314	45.02	48.1272	58.9846	70.2474	83.7818	59.194	59.7557	52.4456	47.9348	50.1023	57.1543	48.5386	55.0844	53.9525	59.598	45.5803	55.5209	48.4686	67.0247	53.155	55.2999	59.8006	50.7952	44.7733	46.0458	35.364
Slc25a22	5.8783	5.33618	5.43003	4.01674	5.10483	7.40979	3.8574	4.2121	3.64347	6.29644	4.85568	5.90101	9.01269	8.24623	6.85468	8.44824	4.53066	6.70018	7.53744	4.39786	4.58643	4.91503	4.92398	5.74983	10.5277	11.2151	15.5878	6.95656	6.89804	6.26642	3.3599	5.80209	8.33022	3.80207	4.94767	6.58591	9.63877	6.69143	6.53469	4.78632	9.0407	7.59121	5.21915	5.00197	6.0674	5.593	6.35605	3.14226
Slc25a29	3.13802	2.71405	5.57352	4.5445	4.4121	3.41448	3.98766	3.38087	3.57211	2.50178	2.90148	3.26254	3.46629	4.37507	2.94545	2.8132	3.20333	4.25976	2.58222	4.05568	4.26717	3.54239	3.07278	4.1531	3.17612	2.82896	0.994812	3.45051	2.61469	3.14145	4.56435	4.62828	3.39759	4.0404	4.43087	3.21799	2.55037	2.75167	3.52975	3.38636	3.03745	2.89891	2.56859	3.17529	2.3281	2.76459	3.48481	2.58941
Slc25a3	146.363	139.452	144.162	135.073	148.321	125.386	141.242	119.568	127.567	114.654	115.691	135.264	134.313	148.297	129.789	121.398	119.407	132.779	106.432	117.928	126.266	123.111	135.048	135.33	147.685	133.323	117.044	125.278	133.872	138.033	124.012	141.756	141.519	130.924	135.63	133.53	137.326	129.756	179.438	148.766	166.079	123.084	120.905	143.87	139.023	118.641	161.877	117.35
Slc25a4	1654.27	1432.52	1691.08	1560.67	1613.18	1539.3	1560	1481.38	1536.7	1456.6	1565.91	1575.53	1554.18	1617.03	1541.01	1439.07	1474.17	1579.39	1395.87	1431.11	1633.9	1489.51	1631.46	1615.5	1559.12	1569.44	1059.13	1470.45	1595.95	1574.47	1498.54	1604.89	1450.89	1483.7	1698.99	1575.43	1772.27	1760.02	1876.11	1697.16	1832.56	1599.89	1620.64	1641.57	1714.97	1458.9	1770.3	1613.82
Slc25a5	8.00434	8.59396	7.46079	7.93998	7.56064	7.16499	6.48174	6.15848	6.11714	8.76305	6.94752	7.38486	8.94849	12.3142	9.93492	6.58121	5.07161	6.57969	8.71444	7.56262	8.189	7.09551	7.54799	7.46247	9.07246	10.4665	12.4299	7.47708	7.81937	7.22878	6.76817	7.22491	11.2151	7.99611	7.36994	8.50541	6.80798	6.48942	9.12395	7.77819	9.47	6.35133	7.74603	6.93862	6.64987	8.08331	7.91365	6.30375
Sod2	63.6462	65.2318	63.6578	55.4846	57.005	59.872	56.7239	44.3956	51.7048	60.276	53.2895	60.6391	63.2234	69.5982	57.2162	47.7143	50.2343	56.6078	46.7259	63.7742	56.3802	50.6227	53.3285	45.5315	63.6932	72.286	40.8419	67.112	57.3979	63.3347	61.0121	58.7636	57.9727	58.0898	53.8	64.7935	62.8323	56.6864	65.0624	69.1968	66.1437	65.8322	55.042	62.2238	64.0025	61.3069	67.1674	60.1878
Sucla2	145.444	161.283	115.077	129.904	135.355	132.209	126.067	113.298	128.764	141.332	132.078	145.189	127.508	145.377	141.61	124.923	127.783	126.297	109.709	147.961	140.79	123.72	131.197	123.837	152.365	155.206	107.806	141.846	135.307	137.373	124.892	120.552	145.255	130.261	122.035	142.94	134.411	128.921	145.689	139.605	145.932	133.521	130.188	142.187	138.629	120.456	132.146	132.055
Suclg1	70.1736	62.2478	58.6244	56.4317	61.0428	59.5155	53.9586	54.7657	58.5322	62.3946	62.5033	67.3297	61.0751	66.6511	65.9224	53.7388	58.7624	61.4578	58.4533	64.3342	65.2059	56.1361	59.3685	60.297	63.4471	66.4256	52.7514	63.9558	65.6072	62.6328	58.2869	56.7518	61.8376	58.852	64.2751	58.1982	62.5356	64.5524	71.3169	65.0761	73.1408	59.9131	63.4691	62.3927	61.4901	58.8687	66.6181	62.3598
Suclg2	18.9666	21.2702	16.4938	15.6746	17.7174	17.2909	16.8409	14.2306	16.3594	17.3417	18.5632	18.9739	16.9907	19.117	17.5726	15.6521	14.9432	15.6821	14.5046	18.3443	16.8858	16.755	15.524	15.3212	19.5815	20.5329	14.3885	16.2806	15.7345	17.6933	16.7526	14.9868	17.3363	15.5812	14.9239	18.1553	16.3788	16.6502	18.8631	16.4721	17.2773	15.2349	14.8022	16.2256	17.8117	15.169	16.6236	15.9509
Ucp2	1.6994	2.66574	2.04253	1.16354	1.78063	1.96027	1.95277	1.92483	1.50862	4.47435	2.11011	2.26195	2.98012	4.16898	3.44763	2.27014	1.68306	2.25661	6.00506	2.57643	2.74828	1.93125	1.67349	2.10778	3.06423	2.49831	4.61165	2.13783	2.51122	1.67337	1.2121	1.75801	3.83646	1.49886	2.06357	2.43946	1.40433	1.52834	1.54893	1.87766	1.88182	0.895309	1.9079	1.94246	1.07392	2.91794	0.984384	0.965519
Ucp3	36.809	35.382	29.7469	20.9058	24.6592	46.99	16.4634	20.5792	18.2706	57.4935	44.7295	54.6854	53.9205	82.6278	50.31	115.895	41.5457	33.7903	67.8594	25.1726	27.0442	42.0281	45.1255	32.0023	88.7322	76.6128	188.008	57.3654	70.1444	43.0145	15.1396	35.3268	52.1427	32.4553	38.8958	60.8393	78.6874	59.0185	42.1758	37.6153	60.8309	46.126	57.446	40.7334	58.9357	31.6915	31.9817	27.1027
Uqcrc2	302.316	288.5	215.619	243.568	267.921	259.204	232.856	212.031	250.36	254.083	251.779	267.628	240.682	276.693	274.47	224.693	216.979	233.48	203.161	262.361	272.675	251.36	246.917	239.164	282.152	327.97	204.413	277.397	261.796	252.437	245.66	224.343	280.587	246.889	220.039	269.731	267.682	224.03	305.309	280.241	310.066	236.173	233.55	245.689	247.317	229.506	265.494	230.997
